# Supplementary material for: Liquid-Phase Synthesis of Monodispersed V5+ Faradic Electrode Toward High-Performance Supercapacitor Application
Source: Nanomaterials (Basel). 2025 Aug 14;15(16):1252. doi: 10.3390/nano15161252 (PMC12388273; doi:10.3390/nano15161252)
Supplement: Supplementary file 1 [file nanomaterials-15-01252-s001.zip]

Archive with 1 entries (1 files):
- nanomaterials-3788454-supplementary.pdf
